# Supplementary material for: Modulatory Effects of Osthole on Lipopolysaccharides-Induced Inflammation in Caco-2 Cell Monolayer and Co-Cultures with THP-1 and THP-1-Derived Macrophages
Source: Nutrients. 2020 Dec 31;13(1):123. doi: 10.3390/nu13010123 (PMC7824174; doi:10.3390/nu13010123)
Supplement: Supplementary file 1 [file nutrients-13-00123-s001.zip]

Archive with 3 entries (2 files):
- Supplementary files/
- Supplementary files/Figure S1.tif
- Supplementary files/Table S1.docx
